# Supplementary material for: Local Interactions in Aqueous Ethanol Solution Revealed by the C=O Stretching Probe
Source: Molecules. 2025 Mar 29;30(7):1524. doi: 10.3390/molecules30071524 (PMC11990396; doi:10.3390/molecules30071524)
Supplement: Supplementary file 1 [file molecules-30-01524-s001.zip]

Archive with 1 entries (1 files):
- molecules-3494735-supplementary.pdf
